# Supplementary material for: Clinical study of reoperation for acute type A aortic dissection
Source: Front Cardiovasc Med. 2024 Mar 1;11:1340687. doi: 10.3389/fcvm.2024.1340687 (PMC10940513; doi:10.3389/fcvm.2024.1340687)
Supplement: Supplementary file 1 [file Table1.xlsx]

## Sheet: Sheet1
Admission number	Gender	Age	Initial Surgical Procedure	Admission time	Discharge time	operation	Date of Operation	Postoperative hospitalization time（d）	Interval between 2 surgeries	Surgical duration（min）	intraoperative blood transfusion（ml）	adverse event	pre S1-ture lumen（mm）	pre S1-false lumen（mm）	pre S2-ture lumen（mm）	pre S2-false lumen（mm）	post S1-ture lumen（mm）	post S1-false lumen（mm）	post S2-ture lumen（mm）	post S2-false lumen（mm）	past history	hypertension	hyperglycemia	coronary heart disease	smoking	drinking	Chronic stomach disease	chronic kidney disease	chronic lung disease	Brain disease	Preoperative	leukocyte	erythrocyte	hemoglobin	platelet	ALT U/L	AST U/L	proteing/L	albuming/L	globuling/L	bilirubin umol/L	Direct bilirubin umol/L	Indirect bilirubin umol/L	cholesterol mmol/L	LDH U/L	K mmol/L	Na mmol/L	Cl mmol/L	urea mmol/L
1010439145	male	42	ascending aortic + total arch repair	2021-03-03	2021-03-08	TEVAR	2021-03-04	4	＞1year	160	0	-	17.52	18	9	18						1	N	N	N	N	N	N	N	N		6.29	5.15	145	184	25	18	73.2	46.7	26.5	7	3	4	3.07	140	4.3	141.3	105.5	6.75
1009848310	male	49	ascending aortic + total arch repair	2021-03-01	2021-03-05	TEVAR	2021-03-01	4	＜1year	180	0	-	16.51	10	10.79	18.81	21	10.2	10.5	20		N	N	N	1	N	N	N	N	N		5.74	4.62	129	178	11	23	74.8	42.5	32.3	9.5	2.9	6.6	2.21	335	4.14	141	107.9	5.9
1009541885	male	33	ascending aortic + partial aortic	2020-04-23	2020-05-13	TEVAR	2020-05-04	9	＜1year	105	0	Undergoing endovascular therapy again	18.9	23.31	9.33	26.26	24.57	18.6	6.9	25.9		1	N	N	N	N	N	N	N	N		8.04	5.07	141	297	10	18	77.8	40.5	37.3	8.5	3.1	5.4	6.59	182	3.94	138.5	102.9	6.6
1006810824	male	50	ascending aortic repair	2020-05-21	2020-06-03	TEVAR	2020-05-25	9	＞1year	132	0	-	14.59	23	14	19.45	20.21	20	14.8	16.5		1	N	N	N	N	N	N	N	N		6.42	4.99	143	164	50	24	65.1	39.8	25.3	14.7	6	8.7	2.2	187	4.19	141.7	103.7	5.6
1009751410	male	63	ascending aortic repair	2020-06-05	2020-06-10	TEVAR	2020-06-06	4	＜1year	120	0	-										1	N	N	N	N	N	N	N	N		4.1	4.16	126	133	14	32	62.9	44.3	18.6	20.4	7.6	12.8	3.18	204	4.37	141.8	103.1	4.5
1008487208	male	39	ascending aortic + total arch repair	2020-07-02	2020-07-10	TEVAR	2020-07-04	6	＞1year	95	0	-	26	0	10	16	29	0	13	15		N	N	N	N	N	N	N	N	N		5.05	4.4	136	197	9	17	67.4	43	24.4	10	3.2	6.8	5.61	417	3.9	139.8	100.5	5.1
60010087957	male	62	ascending aortic + total arch repair	2020-07-09	2020-07-27	TEVAR+左髂	2020-07-15	12	＞1year	253	0	-	26.42	4.81	22.63	0	27.48	3	22.86	0		N	N	N	1	1	N	N	N	N		7.59	4.32	151	139	18	21	67.7	37.5	30.2	8.7	1.6	7.1	3.63	180	3.86	141	105.8	9.2
2002252317	male	51	ascending aortic repair	2020-07-30	2020-08-10	AEVAR	2020-08-02	8	＞1year	120	0	-	27.23	0	11.98	13.13	27.83	0	15.7	11.38		1	N	1	N	N	N	N	N	N		26.05	5.09	132	185	57	23	74.1	36	38.1	19.4	9.2	10.2	2.47	230	4.25	138.9	100.5	15.55
1010005889	male	54	ascending aortic + total arch repair	2020-09-04	2020-09-10	AEVAR	2020-09-08	2	＞1year	90	0	-	20.32	7.93	23.18	12.49						1	N	N	N	N	N	N	N	N		6.9	2.95	95	115	464	819	63.8	37.8	26	36.2	26.9	9.3	2.04	619	3.88	140	106.4	13.9
1010478124	male	70	ascending aortic + total arch repair	2019-09-27	2019-10-04	TEVAR	2019-09-27	7	＞1year	82	0	Undergoing endovascular therapy again	21.91	69.61	12.43	32.13	32.14	51.81	17.62	31		1	N	N	1	1	N	1	N	N		5.98	3.32	104	135	9	15	74.8	42	32.8	6	3	3	4.17	210	3.8	142.1	104.6	8.91
1004991441	male	30	ascending aortic repair	2020-12-14	2020-12-24	TEVAR	2020-12-15	9	＞1year	70	0	Undergoing open therapy again					30.56	8.27	10.25	16.24		N	N	N	N	1	N	N	N	N		18.8	4.52	143	263	29	19	69.1	40.1	29	26.6	9.4	17.2	2.99	272	4.32	139.5	102.2	4.19
60012958224	female	35	ascending aortic + total arch repair	2022-11-10	2022-12-02	TEVAR	2022-11-18	14	＜3month	80	0	Poor incision healing	16.1	11.73	5.93	15.33						N	N	N	N	N	N	N	N	N		7.05	3.16	90	306	5	12	66.4	34.8	31.6	11.3	4.2	7.1	4.71	277	3.44	135.7	96.5	2.8
60013034615	male	41	ascending aortic + total arch repair	2022-11-02	2023-02-25	TEVAR	2022-11-17	100	＜1month	80	0	Poor incision healing	15.45	26.27	9.72	17.16	24.61	15.93	10.33	16.24		1	N	N	N	N	N	N	N	N		11.27	4.18	132	212	106	32	75.4	35.3	40.1	12	3.4	8.6	3.11	336	4.94	128.4	88.8	6.8
60012924777	male	54	ascending aortic + total arch repair	2022-09-23	2022-11-28	TEVAR	2022-11-11	17	＜3month	190	0	renal insufficiency and CRRT	22.76	9	11.93	10.91						N	N	N	N	N	N	N	N	N		23.75	3.22	96	139	43	111	62.1	30.1	32	116.2	96.5	19.7	3.12	504	4.68	134.3	100.8	9.2
1010670223	male	54	ascending aortic + partial aortic	2021-03-15	2021-03-27	TEVAR+AEVAR	2021-03-18	9	＜6month	80	0	-	25.91	0	11	17.42	25.85	0	11.99	16.88		1	N	N	N	N	N	N	N	N		3.97	4.38	126	181	10	13	67.8	42.2	25.6	4.8	2.4	2.4	3.13	142	4.3	140.5	105.1	4.88
1010588037	male	48	ascending aortic + total arch repair	2021-03-31	2021-04-04	TEVAR+AEVAR	2021-04-01	3	＜6month	50	0	-										1	N	1	1	1	N	N	N	N		8.88	3.76	104	236	11	11	72.7	34.7	38	6.5	2.4	4.1	5.19	160	3.96	134.4	99.5	6.81
1010744131	male	54	ascending aortic + total arch repair	2021-04-07	2021-04-11	TEVAR	2021-04-08	3	＞1year	110	0	-	18.42	13.84	12.32	26.11						1	N	N	N	N	N	N	N	N		5.69	4.85	142	148	15	20	64.9	41.5	23.4	37.1	11.3	25.8	3.91	304	3.57	137.2	104	4.92
1010817842	male	45	ascending aortic + total arch repair	2021-03-29	2021-06-05	TEVAR	2021-05-11	25	＜3month	50	0	Undergoing endovascular therapy again	14.69	21.2	10.49	18.79	17.12	24.82	15.15	13.11		1	N	1	N	N	N	N	N	N		7.75	2.95	88	127	45	36	62.5	34.8	27.7	11.1	5.9	5.2	3.28	504	4.39	133.7	100.6	8.4
1011085998	male	75	ascending aortic repair	2021-06-04	2021-06-08	TEVAR	2021-06-06	2	＞1year	60	0	-					30.46	22.14	24.68	9.54		1	N	N	1	1	1	1	1	N		7.03	4.06	119	219	13	16	72.4	39.8	32.6	12.7	5.6	7.1	3.04	195	4.65	136.7	98.9	3.61
1008830911	male	32	ascending aortic + total arch repair	2019-05-22	2019-05-27	TEVAR+AEVAR	2019-05-24	3	＜6month	90	0	Undergoing endovascular therapy again	19.35	25.58	9.16	21.15	21.69	19.62	11.4	21.62		1	N	N	N	N	N	N	N	N		6.67	4.14	119	355	6	12	86.8	46.9	39.9	7	2.8	4.2	3.42	213	4.16	138.8	101.4	5.21
1008562684	male	47	ascending aortic + total arch repair	2021-07-01	2021-07-11	Arch endovascular aortic repair	2021-07-05	6	＞1year	295	0	-	16.82	21.54	20.04	6.75	17.6	32.31	23.64	8.64		1	N	N	N	N	N	N	N	N		5.5	3.99	124	142	23	24	76.9	48.2	28.7	8	3.9	4.1	2.42	201	3.98	141.3	103.4	9.2
1011119230	male	49	ascending aortic + total arch repair	2021-06-22	2021-07-17	TEVAR+AEVAR	2021-07-13	4	＜1month	60	0	-	20.42	16.98	15.46	12.88						1	N	N	N	N	N	N	N	N		4.97	2.94	93	274	19	19	69	33.8	35.2	9.6	5	4.6	2.81	435	3.71	139	102.9	4.47
1010601296	male	57	ascending aortic repair	2021-07-05	2021-07-16	TEVAR	2021-07-07	9	＞1year	128	0	-	23.9	14.62	15.61	15.08	23.14	15.96	15.69	14.92		1	N	N	1	N	N	N	N	N		8.64	3.68	71	204	11	19	45.4	24.8	20.6	13.6	8.7	4.9	1.42	162	4.46	144.7	111.8	10.12
1011131900	male	35	ascending aortic + total arch repair	2021-07-19	2021-08-01	TEVAR	2021-07-26	5	＜1year	175	0	-	17.52	26.29	12.19	27.02	17.23	27.99	12.15	28.42		1	N	N	N	N	N	N	N	N		6.86	4.6	135	156	12	17	65.5	37.5	28	5.2	1.7	3.5	2.78	260	3.94	140.6	107.4	5.86
1010941275	female	54	ascending aortic + total arch repair	2021-09-08	2021-09-14	AEVAR	2021-09-10	4	＞1year	50	0	-	28.44	0	12.11	23.29	29.13	0	13.03	21.97		1	N	N	N	N	N	N	N	1		11.15	2.75	88	324	15	13	70.5	36.8	33.7	9.6	3.8	5.8	3.76	433	4.76	136.4	100.4	5.04
1011117587	male	49	ascending aortic + total arch repair	2021-10-05	2021-10-08	AEVAR	2021-10-06	2	＜3month	50	0	-	24.6	0	12.79	27						1	N	N	1	N	N	N	N	N		4.87	2.74	78	418	7	12	69.7	34.8	34.9	8.4	5.1	3.3	3.44	192	3.18	135.7	100.2	3.5
1011032719	male	33	ascending aortic + total arch repair+CABG	2021-07-30	2021-10-09	TEVAR+AEVAR	2021-09-28	11	＜3month	179	0	Ischemic-hypoxic breakup，MODS	14.03	16.51	10.9	15.65						1	N	N	N	N	N	N	N	N		23.45	2.65	87	37	7	16	70.3	35.1	35.2	11.7	8.9	2.8	3.65	673	4.27	137.3	94.8	36.93
2501570664	male	50	ascending aortic + total arch repair	2021-09-13	2021-09-25	TEVAR	2021-09-19	6	＞1year	134	0	-	20.85	22.96	10.01	22.32	22.92	21.12	12.84	17.52		1	N	N	N	N	N	N	N	N		7.56	4.85	142	151	13	20	73.1	45.8	27.3	23.2	6.5	16.7	3.75	288	3.76	141	100	3.38
1004838043	male	59	ascending aortic + total arch repair	2021-11-08	2021-11-16	TEVAR+AEVAR	2021-11-11	5	＞1year	120	0	-	27.66	0	13.86	18.16						1	N	N	N	1	N	N	N	N		6.76	4.61	146	247	17	20	70.7	41.1	29.6	12	4.5	7.5	3.74	183	4.46	142	104.4	5.8
1010622643	male	47	ascending aortic repair+CABG	2021-10-20	2021-10-28	TEVAR+AEVAR	2021-10-22	6	＜6month	75	0	-	13.46	26.48	13.87	17.36	26.63	12.57	15.44	13.33		1	N	N	N	N	N	N	N	N		6.03	4.11	124	138	33	18	73.9	45.4	28.5	14.2	6.2	8	1.89	169	3.51	141.4	98.5	8.47
1011140712	male	36	ascending aortic + total arch repair	2021-09-07	2021-09-30	TEVAR	2021-09-27	3	＜1month	80	0	Poor incision healing and Respiratory insufficiency	17.04	9.13	10.58	22.04	24.61	8.75	17.42	24.64		N	N	N	1	1	N	N	N	N		8.44	2.84	85	221	6	18	73.3	36.5	36.8	10.1	5.9	4.2	4.84	465	4.6	161.6	125	21.46
60011379270	male	54	ascending aortic + partial aortic arch repair	2021-12-06	2021-12-13	TEVAR	2021-12-09	4	＜1year	70	0	-	20.69	25.59	12.83	19.67						1	N	N	N	N	1	N	N	1		6.59	4.41	116	199	9	12	71.9	36.3	35.6	6.6	2.8	3.8	3.12	186	3.83	138.9	102	12.04
60010252520	male	53	ascending aortic + total arch repair	2021-12-03	2021-12-06	TEVAR	2021-12-04	2	＞1year	90	0	-	17.99	34.98	18.86	14.05	19.84	33.87	17.81	14.98		1	N	N	N	N	N	N	N	N		8.75	4.08	119	166	12	17	78.8	46.2	32.6	4.5	2.8	1.7	4.06	178	4.53	141.7	104.7	7.31
60011062884	male	56	ascending aortic + total arch repair	2021-10-16	2021-12-21	TEVAR	2021-10-19	2	＜1month	40	0	Respiratory insufficiency、renal insufficiency need CRRT	17.4	22.63	21.18	14.27	21.72	21.72	20.9	13.18		1	N	N	1	1	N	N	N	N		15.64	3.51	108	40	75	155	58.7	32.1	26.6	34.7	30.6	4.1	3.59	865	4.61	137.8	94.6	38.2
60011313483	male	59	ascending aortic repair	2021-12-21	2021-12-26	TEVAR+ECMO	2021-12-26	0	＞1year	262	3400	death	20.88	14.04	11.27	24.47						1	N	N	1	N	N	N	N	N		18.79	3.06	90	127	13	16	58.4	27.1	31.3	8.8	5.2	3.6	1.58	187	4.72	133.2	95.4	11.33
1007469130	male	38	ascending aortic repair	2018-06-23	2018-07-12	TEVAR	2018-06-26	16	＞1year	109	0	-					26.77	12.87	13.49	19.7		N	N	N	1	N	N	N	N	N		7.31	5.05	154	273	9	16	84.8	45.4	39.4	19.6	6	13.6	4.83	290	4.8	137.3	96.1	3.76
60011512681	male	50	ascending aortic repair	2021-12-30	2021-01-19	TEVAR	2022-01-17	2	＜1month	87	0	Surgical method change to openning surgery	14.91	26.83	26.97	0	29.46	15.85	26.66	0		1	N	N	1	N	N	N	N	N		7.99	3.7	114	326	54	30	68.3	34.5	33.8	6.4	2.9	3.5	3.82	224	3.76	138.5	103.7	5.36
60010831180	female	52	ascending aortic + total arch repair	2022-01-11	2022-01-22	TEVAR	2022-01-16	6	＜6month	324	0	-	24.25	8.73	25.54	0	28.32	20.59	25.3	0		1	N	1	N	N	N	N	N	N		4.05	3.62	112	147	12	17	61.3	34.2	27.1	8.7	4.1	4.6	3.67	426	4.04	140	104.8	7.23
60011599294	female	57	ascending aortic repair	2002-01-14	2022-01-31	TEVAR	2022-01-27	4	＜1month	60	0	-	27.14	9.85	18.18	10.37						1	N	N	N	N	N	N	N	N		11.23	3.92	118	267	201	87	70.1	35.6	34.5	13.4	7.9	5.5	4.27	379	3.53	141.6	103.1	8.2
60011676671	male	59	ascending aortic repair	2022-02-08	2022-02-18	TEVAR	2022-02-13	5	＜6month	264	0	-	5.2	34.24	10.49	15.78	29.41	15.51	16.16	10.53		1	N	N	N	N	N	N	N	N		4.36	3.3	90	264	12	15	69.3	36.7	32.6	5.8	1.7	4.1	4.77	179	4.23	137.5	102.3	6.67
60012919903	male	49	ascending aortic repair	2022-09-22	2022-10-29	TEVAR	2022-09-27	32	＜3month	110	0	Respiratory insufficiency、renal insufficiency need CRRT	16.61	19.68	12.6	23.05	24.86	13.88	27.2	9.96		1	N	N	N	N	N	N	N	N		10.64	3.65	115	104	37	44	66.8	42.5	24.3	10.6	5.9	4.7	6.42	619	4.57	136.7	98.2	12.9
60010899504	male	63	ascending aortic repair	2022-02-21	2022-03-10	TEVAR	2022-02-27	11	＜6month	132	0	-	14.23	29.03	10.27	22.87						1	N	N	N	N	N	N	N	N		6.29	4.03	113	181	7	4	73.6	34.5	39.1	8	2.9	5.1	3.29	205	3.89	140.7	102.5	6.8
1011481145	male	48	ascending aortic + total arch repair	2022-03-30	2022-04-03	TEVAR	2022-04-01	2	＞1year	60	0	-	32.96	14.64	12.69	24.94						1	N	N	N	N	N	N	N	N		8.5	5.17	152	209	35	20	76.9	45.5	31.4	5.3	2.3	3	3.39	166	4.27	137.9	100.9	6.5
60011982456	male	52	ascending aortic + total arch repair	2022-04-04	2022-04-13	TEVAR	2022-04-10	3	＞1year	80	0	-	17.7	12.29	12.22	14.23						1	N	1	1	1	N	N	N	N		8.7	4.66	139	201	15	19	70.2	39.2	31	4.4	1.6	2.8	5.5	184	4.21	142.6	108.4	8.4
60012176558	male	59	ascending aortic + total arch repair	2022-05-09	2022-05-16	TEVAR	2022-05-12	4	＞1year	80	0	-	22.96	17.13	13.34	25.75						1	N	N	N	N	N	N	N	N		4.1	4.68	140	87	22	30	76.5	44.9	31.6	11.7	3	8.7	2.55	311	3.86	143.6	106.6	8.03
60011345145	male	62	ascending aortic + total arch repair	2022-05-08	2022-05-16	AEVAR	2022-05-12	4	＜6month	190	0	-	27.32	0	24.35	0	26.34	0	24.46	0		1	N	N	N	N	N	N	N	N		10.38	3.8	108	178	13	17	70.4	39.5	30.9	6.9	2.7	4.2	5.23	176	4.55	140.1	103.5	13.5
60011982725	male	56	ascending aortic + total arch repair	2022-04-23	2022-06-06	TEVAR	2022-05-15	22	＜1year	562	0	cerebral infarction	10.55	26.74	8.28	26.1	11.14	24.17	6.83	27.92		1	N	N	N	N	N	N	N	N		5.64	4.82	136	275	14	15	65.3	38.9	26.4	14.6	5.4	9.2	2.7	224	3.85	142.4	105.9	6.1
1011486438	male	32	ascending aortic + total arch repair	2022-06-03	2022-06-24	TEVAR+AEVAR	2022-06-16	8	＜1month	85	0	-	12.2	26.27	11.87	15.27						N	N	N	N	N	N	N	N	N		13.48	3.32	100	309	58	43	58.5	30.5	28	14.1	9.9	4.2	3.1	559	4.39	128.9	94.8	8.9
2502458366	male	39	ascending aortic + total arch repair	2022-06-09	2022-07-15	TEVAR	2022-06-25	20	＜1month	90	0	renal insufficiency need CRRT	22.35	20.1	9.33	19.98						1	N	N	1	N	N	N	N	N		8.3	2.96	88	241	5	29	72	43.6	28.4	25.3	17.5	7.8	3.68	421	4.81	139.7	91.4	48.78
																						41	0	5	14	9	2	2	1	2
[truncated: 26 more columns]
