# Supplementary material for: Clinical study of reoperation for acute type A aortic dissection
Source: Front Cardiovasc Med. 2024 Mar 1;11:1340687. doi: 10.3389/fcvm.2024.1340687 (PMC10940513; doi:10.3389/fcvm.2024.1340687)
Supplement: Supplementary file 2 [file Table2.xlsx]

## Sheet: Sheet1
Admission number	Gender	Age	Initial Surgical Procedure	hyperglycemia	hypertension	Chronic stomach disease	coronary heart disease	chronic lung disease	chronic kidney disease	Brain disease	smoking	drinking	false lumen artery supply	leukocyte	erythrocyte	hemoglobin	platelet	ALT U/L	AST U/L	proteing/L	albuming/L	globuling/L	bilirubin umol/L	Direct bilirubin umol/L	Indirect bilirubin umol/L	cholesterol mmol/L	LDH U/L	K mmol/L	Na mmol/L	Cl mmol/L	urea mmol/L	creatinine umol/L	uric acid umol/L	eGFRml/min/1.73㎡	瓣膜类型：生物瓣1，机械瓣2	Surgical duration（min）	CPB time(min)	ICU time（d）	Postoperative hospitalization time（d）	Total length of hospital stay(d)	intraoperative blood transfusion（ml）	leukocyte	erythrocyte	hemoglobin	platelet	ALT U/L	AST U/L	proteing/L	albuming/L
1008334049	male	54	ascending aortic + total arch repair	－	1	－	－	－	－	－	1	1	right renal artery	5.94	3.72	110	297	12	13	70	36.3	33.7	5.3	1.7	3.6	5.32	179	4.17	137.9	99.6	5	53	316	114		680	120	3	24	34	erythrocytes16U，platelet3 ，Coagulation factor13.5U，plasma1700ml	8	4.37	129	71	12	21	54.5	33
1008666504	male	50	ascending aortic + total arch repair	－	－	－	－	－	－	－	－	－	Left renal artery	5.62	4.49	155	173	22	18	67.9	43.4	24.5	8.5	3.4	5.1	3.3	192	4.29	141.2	100.9	7.86	118	404.1	61.6		423	125	2	22	28	erythrocytes2U，platelet3 ，Coagulation factor5.5U，plasma900ml	9.22	4.1	133	120	26	99	63	34.2
1002253266	male	50	ascending aortic + total arch repair	－	1	－	－	－	－	－	1	－	-	8.36	3.79	115	154	7	11	66.3	37.3	29	11.1	3.5	7.6	3.24	151	4.01	140.7	102.8	5.75	86	416	90.3		420	?	2	24	33	?	13.36	4.57	141	83	19	60	58.4	33.1
1008483990	male	23	ascending aortic + total arch repair	－	－	－	－	－	－	－	－	－	right renal artery	4.03	5.09	150	160	5	11	66.9	44.4	22.5	22.6	7.6	15	2.98	287	4.07	141.5	104.2	4.38	75	369.6	122.9		690	197	4	15	23	erythrocytes9.5U，platelet4 ，Coagulation factor10.75U，plasma2200ml	6.43	3.03	91	89	23	52	52.6	32.9
1011308009	male	31	ascending aortic + total arch repair	－	－	－	－	－	－	－	－	－	right renal artery,inferior mesenteric artery	11.28	4.77	130	188	32	35	74.4	44.2	30.2	9.1	4.4	4.7	3.23	427	3.14	143.6	100.1	5.59	114	364	73.4		521	218	3	17	19	erythrocytes5.5U，platelet3 ，Coagulation factor6U，plasma600ml	6.64	3.6	106	68	151	366	62.1	39.9
60011742942	male	66	ascending aortic + total arch repair	－	1	－	－	－	－	－	－	－	right renal artery	8.03	4.1	127	169	53	41	70.3	43.8	26.5	29.9	10.7	19.2	4.36	201	4.21	142.9	105	9.4	135	521	46.8		494	100	3	9	16	erythrocytes4U，plasma400ml	8.58	3.56	110	118	39	60	56.1	33.7
60012626579	male	43	ascending aortic repair	－	1	－	－	－	－	－	－	－	right renal artery	5.87	4.77	140	141	19	22	76.4	44.7	31.7	12.7	5.3	7.4	3.81	178	3.77	139.4	103.6	4.1	82	451	100.5		473	147	3	5	13	erythrocytes5U，platelet3 ，Coagulation factor17U，plasma1000ml	10.42	3.28	97	83	36	163	63.2	37.5
1008940815	female	41	ascending aortic + total arch repair	－	－	－	－	－	－	－	－	－	Abdominal trunk artery	6.51	4.32	93	388	9	14	67.1	39.3	27.8	5.4	3	2.4	3.29	270	3.76	139.4	106.9	2.5	49	265	116.6		474	130	4	12	18	erythrocytes6U，platelet2 ，Coagulation factor7U，plasma400ml	12.62	4.19	105	185	20	49	64.3	39.5
60012832920	male	34	ascending aortic + total arch repair	－	－	－	－	－	－	－	－	－	Left renal artery	8.8	5.16	156	229	11	10	67.9	40	27.9	31.9	10.4	21.5	3.11	325	3.86	139.1	100.4	5.2	67	448	119.2		509	161	1	1	4	erythrocytes15U，platelet3 ，Coagulation factor9.5U，plasma1000ml，	－	－	－	－	－	－	－	－
1004991441	male	32	ascending aortic repair	－	－	－	－	－	－	－	－	－	right renal artery	7.16	4.37	136	298	28	23	64.4	38	26.4	11.8	5.4	6.4	2.64	223	3.44	142.5	105.5	5.1	66	513	121.6		475	171	3	26	33	erythrocytes4U，platelet2 ，Coagulation factor7.75U，plasma150ml	11.58	4.3	131	147	33	110	62.3	36.6
60012420156	female	40	ascending aortic repair	－	－	－	－	－	－	－	－	－	right renal artery	4.79	4.19	102	209	9	24	68.8	39.8	29	7.6	3	4.6	4.06	599	4.24	140.6	105.8	3.4	50	401	116.6		495	160	3	18	26	erythrocytes4U，Coagulation factor6U	10.18	3.34	87	89	28	101	61.6	37.8
1010918850	male	31	ascending aortic + total arch repair	－	1	－	－	－	－	－	－	－	-	6.79	5.17	140	339	14	14	78.7	44.1	34.6	9.9	3.4	6.5	4.11	146	4.15	137.4	101.3	5.2	82	431	109.3		585	195	6	11	16	erythrocytes1U，platelet3U，Coagulation factor8U，plasma400ml	13.06	3.95	111	173	37	102	59.2	33.8
1008905618	male	38	ascending aortic repair	－	－	－	－	－	－	－	－	－	Left renal artery	5.85	4.62	141	199	12	16	69.3	43.2	26.1	10.4	4.6	5.8	3.89	264	3.94	140	102.6	5.2	62	326	119.6		442	114	2	14	28	erythrocytes4U，platelet1 ，Coagulation factor8U，plasma950ml	8.67	3.44	104	136	23	58	64.6	42.5
[truncated: 24 more columns]
